# Supplementary material for: Hepatitis B virus infection disrupts homologous recombination in hepatocellular carcinoma by stabilizing resection inhibitor ADRM1
Source: J Clin Invest. 2023 Dec 1;133(23):e171533. doi: 10.1172/JCI171533 (PMC10688980; doi:10.1172/JCI171533)
Supplement: Supporting data values [file jci-133-171533-s202.xlsx]

## Sheet: Fig1A
	Fig1A
	group	sample	value
	HR	293T	1.04
	HR	293T	0.87
	HR	293T	1.08
	HR	WDR70KO	0.51
	HR	WDR70KO	0.44
	HR	WDR70KO	0.53
	HR	HBx	0.14
	HR	HBx	0.25
	HR	HBx	0.26
	HR	HBx+WDR70KO	0.35
	HR	HBx+WDR70KO	0.24
	HR	HBx+WDR70KO	0.26
	SSA	293T	1
	SSA	293T	1.07
	SSA	293T	0.94
	SSA	WDR70KO	0.54
	SSA	WDR70KO	0.45
	SSA	WDR70KO	0.51
	SSA	HBx	0.08
	SSA	HBx	0.13
	SSA	HBx	0.12
	SSA	HBx+WDR70KO	0.09
	SSA	HBx+WDR70KO	0.13
	SSA	HBx+WDR70KO	0.11
	NHEJ	293T	1
	NHEJ	293T	1.13
	NHEJ	293T	0.87
	NHEJ	WDR70KO	2.68
	NHEJ	WDR70KO	3.46
	NHEJ	WDR70KO	2.17
	NHEJ	HBx	5.62
	NHEJ	HBx	6.21
	NHEJ	HBx	5.57
	NHEJ	HBx+WDR70KO	6.31
	NHEJ	HBx+WDR70KO	5.57
	NHEJ	HBx+WDR70KO	8.15

## Sheet: Fig1E
	Fig1E
	HR
	group	sample	value
	siNC	ctrl	1	0.92	0.98
	siNC	HBx	0.51	0.32	0.41
	siNC	siWDR70	0.33	0.29	0.46
	siNC	siBRCA1	0.22	0.36	0.31
	si53BP1	ctrl	1.22	0.93	1.41
	si53BP1	HBx	1.14	0.96	1.08
	si53BP1	siWDR70	0.98	1.02	1.24
	si53BP1	siBRCA1	1.12	0.99	1.37
	SSA
	group	sample	value
	siNC	ctrl	0.99684	0.89692	1.19334
	siNC	HBx	0.445412	0.345301	0.33749
	siNC	siWDR70	0.50701	0.434654	0.39056
	siNC	siBRCA1	0.45081	0.45717	0.374648
	si53BP1	ctrl	1.18156	1.44706	1.53106
	si53BP1	HBx	1.22667	1.246	1.49864
	si53BP1	siWDR70	1.18366	1.42616	2.39051
	si53BP1	siBRCA1	1.32334	2.23622	1.52803

## Sheet: Fig1G
	Fig1G
		7702/Plv	7702/HBX	7702/HBx+shTP53	T43/Plv	T43/shTP53
	olaparib-	7.8	7.4	8.2	6.3	5.8
	olaparib-	8.8	6.2	7.8	8.3	4.2
	olaparib-	8.3	6.8	8	7.3	5
	olaparib+	6.9	40.8	7.7	48.6	7.7
	olaparib+	7.7	42.4	8.7	48	8
	olaparib+	7.3	41.6	8.2	48.3	7.85

## Sheet: Fig1H
	Fig1H
		olaparib μM
		0	0.25	0.5	1	1.5
	L02	0.924548	0.815346	0.688629	0.516081	0.25186
		1.06801	0.735038	0.75813	0.542607	0.248034
		1.00744	0.940911	0.714134	0.51856
	T43	1.02423	0.156844	0.0223018	0.00809515	0.00330396
		0.976322	0.192058	0.0237357	0.0117014	0.00412996
		0.999449	0.192912	0.0231278	0.0128452	0.00330396

## Sheet: Fig1I
	Fig1I
		olaparib μM
		0	1	1.5
	L02/Ctrl	0.977199	0.429967	0.257329
		1.04886	0.403909	0.325733
		0.980456	0.429967	0.257329
	T43/Ctrl	1.01925	0.0328426	0.00226501
		0.962627	0.0237826	0.0011325
		1.01925	0.0192525	0.00339751
	L02/sh53BP1	1.02041	0.434402	0.349854
		1.02041	0.405248	0.349854
		0.962099	0.434402	0.306122
	T43/sh53BP1	0.969697	0.306061	0.230303
		1.06061	0.306061	0.212121
		0.969697	0.363636	0.230303
	olaparib μM	L02	T43	L02/siWDR70	T43/siWDR70
	0	0.99	1	0.98	0.89
	0	0.95	0.8	0.99	0.91
	0	0.96	0.95	0.8	0.94
	0.25	0.99	0.13	0.46	0.18
	0.25	0.92	0.17	0.36	0.12
	0.25	0.85	0.175936	0.48	0.12
	0.5	0.84	0.033	0.22	0.042
	0.5	0.7	0.03	0.22	0.044
	0.5	0.79	0.0231278	0.15	0.03
	0.75	0.68	0.012	0.06	0.016
	0.75	0.56	0.01	0.11	0.0079
	0.75	0.59	0.008	0.11	0.011
	1	0.46	0.00380396	0.02	0.0018
	1	0.66	0.00312996	0.04	0.00044
	1	0.32	0.0031	0.05	0.002

## Sheet: FIg2D
	FIg2D
	sample	value
	no 4OHT	0.35
	no 4OHT	0.27
	no 4OHT	0.24
	sictrl	1.25
	sictrl	0.79
	sictrl	1.14
	siWDR	0.04
	siWDR	0.06
	siWDR	0.08
	siD1	0.34
	siD1	0.49
	siD1	0.36
	RPN1/D2	0.11
	RPN1/D2	0.06
	RPN1/D2	0.05
	RPN13/ADRM1	2.18
	RPN13/ADRM1	3.27
	RPN13/ADRM1	3.51
	RPN10/D4	0.11
	RPN10/D4	0.16
	RPN10/D4	0.15
	RPN3/D3	0.36
	RPN3/D3	0.39
	RPN3/D3	0.31
	RPN5/D12	0.74
	RPN5/D12	0.67
	RPN5/D12	1.06
	RPN6/D11	0.14
	RPN6/D11	0.06
	RPN6/D11	0.15
	RPN7/D6	0.17
	RPN7/D6	0.29
	RPN7/D6	0.19
	RPN9/D13	0.31
	RPN9/D13	0.4
	RPN9/D13	0.36
	RPN12/D8	0.45
	RPN12/D8	0.32
	RPN12/D8	0.23
	RPN11/POH1	0.26
	RPN11/POH1	0.13
	RPN11/POH1	0.31
	RPN8/D7	0.45
	RPN8/D7	0.32
	RPN8/D7	0.41
	RPT2/C1	0.53
	RPT2/C1	0.34
	RPT2/C1	0.38
	RPT1/C2	0.31
	RPT1/C2	0.23
	RPT1/C2	0.18
	RPT5/C3	0.42
	RPT5/C3	0.41
	RPT5/C3	0.26
	RPT3/C4	0.14
	RPT3/C4	0.21
	RPT3/C4	0.17
	RPT6/C5	1.73
	RPT6/C5	1.35
	RPT6/C5	1
	RPT4/C6	0.86
	RPT4/C6	1.22
	RPT4/C6	0.75
	D5	0.33
	D5	0.33
	D5	0.13
	RPN4/D9	0.31
	RPN4/D9	0.33
	RPN4/D9	0.21
	D10	0.54
	D10	0.42
	D10	0.35

## Sheet: Fig2E
	Fig2E
	group	sample	value
	vector	siCtrl	0.0769231
	vector	siCtrl	0.115385
	vector	siCtrl	0.1
	F-WDR70	siCtrl	1
	F-WDR70	siCtrl	1.30769
	F-WDR70	siCtrl	1.07692
	F-WDR70	siPSMD4	0.153846
	F-WDR70	siPSMD4	0.384615
	F-WDR70	siPSMD4	0.153846
	F-PSMD1	siCtrl	1.07692
	F-PSMD1	siCtrl	1.38462
	F-PSMD1	siCtrl	1.30769
	F-PSMD1	siPSMD4	0.461538
	F-PSMD1	siPSMD4	0.307692
	F-PSMD1	siPSMD4	0.769231
	F-PSMD2	siCtrl	0.846154
	F-PSMD2	siCtrl	1.23077
	F-PSMD2	siCtrl	1.15385
	F-PSMD2	siPSMD4	0.0769231
	F-PSMD2	siPSMD4	0.461538
	F-PSMD2	siPSMD4	0.307692
	F-ADRM1	siCtrl	0.846154
	F-ADRM1	siCtrl	1.07692
	F-ADRM1	siCtrl	1.15385
	F-ADRM1	siPSMD4	2.84615
	F-ADRM1	siPSMD4	2.46154
	F-ADRM1	siPSMD4	2.69231
	F-PSMD4	siCtrl	1.30769
	F-PSMD4	siCtrl	1.07692
	F-PSMD4	siCtrl	1.46154
	F-PSMD4	siPSMD4	0.230769
	F-PSMD4	siPSMD4	0.307692
	F-PSMD4	siPSMD4	0.307692
	F-PSMD3	siCtrl	1.76923
	F-PSMD3	siCtrl	1.84615
	F-PSMD3	siCtrl	1.30769
	F-PSMD3	siPSMD4	0.307692
	F-PSMD3	siPSMD4	0.307692
	F-PSMD3	siPSMD4	0.461538
	F-PSMD12	siCtrl	0.846154
	F-PSMD12	siCtrl	1.23077
	F-PSMD12	siCtrl	1.15385
	F-PSMD12	siPSMD4	0.0769231
	F-PSMD12	siPSMD4	0.384615
	F-PSMD12	siPSMD4	0.307692
	F-PSMD11	siCtrl	1.07692
	F-PSMD11	siCtrl	1.23077
	F-PSMD11	siCtrl	1.38462
	F-PSMD11	siPSMD4	0.307692
	F-PSMD11	siPSMD4	0.307692
	F-PSMD11	siPSMD4	0.538462
	F-PSMD6	siCtrl	1.30769
	F-PSMD6	siCtrl	1.23077
	F-PSMD6	siCtrl	1.69231
	F-PSMD6	siPSMD4	0.153846
	F-PSMD6	siPSMD4	0.153846
	F-PSMD6	siPSMD4	0.384615
	F-PSMD13	siCtrl	0.846154
	F-PSMD13	siCtrl	0.923077
	F-PSMD13	siCtrl	1.07692
	F-PSMD13	siPSMD4	0.153846
	F-PSMD13	siPSMD4	0.307692
	F-PSMD13	siPSMD4	0.384615
	F-PSMD8	siCtrl	0.846154
	F-PSMD8	siCtrl	1.30769
	F-PSMD8	siCtrl	1.15385
	F-PSMD8	siPSMD4	0.153846
	F-PSMD8	siPSMD4	0.153846
	F-PSMD8	siPSMD4	0.307692
	F-PSMD7	siCtrl	0.923077
	F-PSMD7	siCtrl	1.07692
	F-PSMD7	siCtrl	1.15385
	F-PSMD7	siPSMD4	0.230769
	F-PSMD7	siPSMD4	0.307692
	F-PSMD7	siPSMD4	0.461538
	F-POH1	siCtrl	1.69231
	F-POH1	siCtrl	1.30769
	F-POH1	siCtrl	1.84615
	F-POH1	siPSMD4	0.230769
	F-POH1	siPSMD4	0.461538
	F-POH1	siPSMD4	0.153846
	F-PSMC1	siCtrl	1.15385
	F-PSMC1	siCtrl	1.07692
	F-PSMC1	siCtrl	1.46154
	F-PSMC1	siPSMD4	0.153846
	F-PSMC1	siPSMD4	0.461538
	F-PSMC1	siPSMD4	0.230769
	F-PSMC2	siCtrl	1.07692
	F-PSMC2	siCtrl	1
	F-PSMC2	siCtrl	1.38462
	F-PSMC2	siPSMD4	0.461538
	F-PSMC2	siPSMD4	0.230769
	F-PSMC2	siPSMD4	0.230769
	F-PSMC3	siCtrl	1.07692
	F-PSMC3	siCtrl	1.23077
	F-PSMC3	siCtrl	1.30769
	F-PSMC3	siPSMD4	0.307692
	F-PSMC3	siPSMD4	0.538462
	F-PSMC3	siPSMD4	0.615385
	F-PSMC4	siCtrl	1.07692
	F-PSMC4	siCtrl	1.15385
	F-PSMC4	siCtrl	1.46154
	F-PSMC4	siPSMD4	0.307692
	F-PSMC4	siPSMD4	0.461538
	F-PSMC4	siPSMD4	0.461538
	F-PSMC5	siCtrl	1.38462
	F-PSMC5	siCtrl	1.69231
	F-PSMC5	siCtrl	1.30769
	F-PSMC5	siPSMD4	0.692308
	F-PSMC5	siPSMD4	0.615385
	F-PSMC5	siPSMD4	0.769231
	F-PSMC6	siCtrl	1.69231
	F-PSMC6	siCtrl	1.30769
	F-PSMC6	siCtrl	1.61538
	F-PSMC6	siPSMD4	0.923077
	F-PSMC6	siPSMD4	0.538462
	F-PSMC6	siPSMD4	0.692308
	F-PSMD5	siCtrl	1.76923
	F-PSMD5	siCtrl	1.23077
	F-PSMD5	siCtrl	1.30769
	F-PSMD5	siPSMD4	0.538462
	F-PSMD5	siPSMD4	0.307692
	F-PSMD5	siPSMD4	0.230769
	F-PSMD9	siCtrl	1.61538
	F-PSMD9	siCtrl	2
	F-PSMD9	siCtrl	1.76923
	F-PSMD9	siPSMD4	0.615385
	F-PSMD9	siPSMD4	0.769231
	F-PSMD9	siPSMD4	0.538462
	F-PSMD10	siCtrl	1.30769
	F-PSMD10	siCtrl	1.38462
	F-PSMD10	siCtrl	0.923077
	F-PSMD10	siPSMD4	0.0769231
	F-PSMD10	siPSMD4	0.230769
	F-PSMD10	siPSMD4	0.307692

## Sheet: Fig2F
	Fig2F
	group	sample	value
	0.5Kb	vector	0.17
	0.5Kb	vector	0.22
	0.5Kb	vector	0.08
	0.5Kb	F-WDR70	1
	0.5Kb	F-WDR70	1.32
	0.5Kb	F-WDR70	1.14
	0.5Kb	F-DDB1	0.52
	0.5Kb	F-DDB1	0.46
	0.5Kb	F-DDB1	0.61
	1Kb	vector	0.04
	1Kb	vector	0.08
	1Kb	vector	0.14
	1Kb	F-WDR70	0.37
	1Kb	F-WDR70	0.81
	1Kb	F-WDR70	0.69
	1Kb	F-DDB1	0.34
	1Kb	F-DDB1	0.31
	1Kb	F-DDB1	0.47
	2.5Kb	vector	0.03
	2.5Kb	vector	0.12
	2.5Kb	vector	0.04
	2.5Kb	F-WDR70	0.63
	2.5Kb	F-WDR70	0.71
	2.5Kb	F-WDR70	0.52
	2.5Kb	F-DDB1	0.74
	2.5Kb	F-DDB1	0.82
	2.5Kb	F-DDB1	0.61

## Sheet: Fig2G
	Fig2G
	sample	value
	F-PSMD4	0.19
	F-PSMD4	0.23
	F-PSMD4	0.11
	F-PSMD4/4OHT	1
	F-PSMD4/4OHT	1.18
	F-PSMD4/4OHT	0.97
	F-PSMD4-dUIM	0.14
	F-PSMD4-dUIM	0.26
	F-PSMD4-dUIM	0.08
	F-PSMD4-dUIM/4OHT	0.34
	F-PSMD4-dUIM/4OHT	0.21
	F-PSMD4-dUIM/4OHT	0.29

## Sheet: Fig2H
	Fig2H
	group	sample	value
	Flag-WDR	Wt	1
	Flag-WDR	Wt	1.24
	Flag-WDR	Wt	0.98
	Flag-WDR	dUIM	0.24
	Flag-WDR	dUIM	0.43
	Flag-WDR	dUIM	0.27
	Flag-D1	Wt	1
	Flag-D1	Wt	0.92
	Flag-D1	Wt	0.97
	Flag-D1	dUIM	0.24
	Flag-D1	dUIM	0.36
	Flag-D1	dUIM	0.41
	Flag-D2	Wt	1
	Flag-D2	Wt	1.12
	Flag-D2	Wt	0.91
	Flag-D2	dUIM	0.33
	Flag-D2	dUIM	0.46
	Flag-D2	dUIM	0.29
	Flag-POH1	Wt	1
	Flag-POH1	Wt	0.98
	Flag-POH1	Wt	1.26
	Flag-POH1	dUIM	0.41
	Flag-POH1	dUIM	0.55
	Flag-POH1	dUIM	0.26
	Flag-D3	Wt	1
	Flag-D3	Wt	0.92
	Flag-D3	Wt	1.13
	Flag-D3	dUIM	0.37
	Flag-D3	dUIM	0.26
	Flag-D3	dUIM	0.33
	Flag-C1	Wt	1
	Flag-C1	Wt	0.92
	Flag-C1	Wt	1.31
	Flag-C1	dUIM	0.24
	Flag-C1	dUIM	0.47
	Flag-C1	dUIM	0.31

[truncated: 47 more sheets: Fig2I, Fig2J, Fig2K, Fig3A, Fig3B, Fig3C, Fig3D, Fig4A, Fig4G, Fig4H, Fig5A, Fig5B, Fig6A, Fig6B, Fig6C, Fig6D, Fig6F, Fig6G, Fig6H, Fig7A …]
